# Supplementary material for: Characteristics and Treatment Outcomes of Out-of-Hospital Cardiac Arrests Occurring in Public Places: A National Population-Based Observational Study
Source: J Pers Med. 2023 Jul 26;13(8):1191. doi: 10.3390/jpm13081191 (PMC10455591; doi:10.3390/jpm13081191)
Supplement: Supplementary file 1 [file jpm-13-01191-s001.zip]

Archive with 1 entries (1 files):
- jpm-2533025-supplementary.pdf
